# Supplementary material for: Evaluation of the Effect of Storage Methods on Fecal, Saliva, and Skin Microbiome Composition
Source: mSystems. 2021 Apr 27;6(2):e01329-20. doi: 10.1128/mSystems.01329-20 (PMC8092129; doi:10.1128/mSystems.01329-20)
Supplement: TABLE S1 [file mSystems.01329-20-st001.xlsx]

## Sheet: Sheet1
Dataset	Distance metric	Comparison	pseudo-F statistic	p-value
Shotgun	Weighted UniFrac	Host	305.2	0.001
		Subject	141.9	0.001
		Storage	19.2	0.001
	Unweighted UniFrac	Host	418.1	0.001
		Subject	343.6	0.001
		Storage	3.78	0.005
	Jaccard	Host	380.6	0.001
		Subject	339.3	0.001
		Storage	4.3	0.001
	Bray Curtis	Host	328.12	0.001
		Subject	376.8	0.001
		Storage	4.44	0.001
	RPCA	Host	796.53	0.001
		Subject	555.179	0.001
		Storage	12.42	0.001
	Aitchison	Host	414.52	0.001
		Subject	278.25	0.001
		Storage	2.26	0.001
16S	Weighted UniFrac	Host	242.94	0.001
		Subject	123.59	0.001
		Storage	29.12	0.001
	Unweighted UniFrac	Host	444.44	0.001
		Subject	256	0.001
		Storage	1.58	0.11
	Jaccard	Host	399.68	0.001
		Subject	254.46	0.001
		Storage	1.13	0.001
	Bray Curtis	Host	353.63	0.001
		Subject	275.65	0.001
		Storage	4.025	0.001
	RPCA	Host	921.856	0.001
		Subject	919.187	0.001
		Storage	0.804	0.443
	Aitchison	Host	408.16	0.001
		Subject	180.44	0.001
		Storage	3.75	0.001
