# Supplementary material for: Evaluation of the Effect of Storage Methods on Fecal, Saliva, and Skin Microbiome Composition
Source: mSystems. 2021 Apr 27;6(2):e01329-20. doi: 10.1128/mSystems.01329-20 (PMC8092129; doi:10.1128/mSystems.01329-20)
Supplement: TABLE S2 [file mSystems.01329-20-st002.xlsx]

## Sheet: Sheet1
feces
host subject			storage parameter
pseudo-F statistic	p-value	distance metric	pseudo-F statistic	p-value
10.4962	0.001	weighted UniFrac	2.80103	0.001
15.7237	0.001	unweighted UniFrac	0.655221	0.998
33.0064	0.001	Bray Curtis	0.696571	0.974
14.1615	0.001	Jaccard	0.522452	1
24.7166	0.001	Aitchison	0.48272	1
90.7061	0.001	RPCA	0.324479	0.987
saliva
host subject			storage parameter
pseudo-F statistic	p-value	distance metric	pseudo-F statistic	p-value
13.0805	0.001	weighted UniFrac	1.98383	0.012
7.61469	0.001	unweighted UniFrac	0.940746	0.643
19.3961	0.001	Bray Curtis	1.22631	0.144
7.95889	0.001	Jaccard	0.758746	0.998
14.1103	0.001	Aitchison	0.857908	0.842
53.5656	0.001	RPCA	0.452567	0.941
skin
host subject			storage parameter
pseudo-F statistic	p-value	distance metric	pseudo-F statistic	p-value
3.54415	0.001	weighted UniFrac	1.73457	0.055
2.50084	0.001	unweighted UniFrac	1.35296	0.022
4.09001	0.001	Bray Curtis	1.21743	0.158
2.34886	0.001	Jaccard	1.06597	0.222
3.24006	0.001	Aitchison	1.79777	0.002
5.45462	0.001	RPCA	1.20953	0.317
